# Supplementary material for: Activated Alpha-2 Macroglobulin Improves Insulin Response via LRP1 in Lipid-Loaded HL-1 Cardiomyocytes
Source: Int J Mol Sci. 2021 Jun 28;22(13):6915. doi: 10.3390/ijms22136915 (PMC8268138; doi:10.3390/ijms22136915)
Supplement: Supplementary file 1 [file ijms-22-06915-s001.zip]

Archive with 1 entries (1 files):
- ijms-1232861-supplementary.pdf
